# Supplementary material for: Betaine: A Potential Nutritional Metabolite in the Poultry Industry
Source: Animals (Basel). 2022 Sep 30;12(19):2624. doi: 10.3390/ani12192624 (PMC9559486; doi:10.3390/ani12192624)
Supplement: Supplementary file 1 [file animals-12-02624-s001.zip]

Archive with 1 entries (1 files):
- animals-1906515-supplementary.pdf
